# Supplementary material for: Consumption of antibiotics in Chinese public general tertiary hospitals (2011-2014): Trends, pattern changes and regional differences
Source: PLoS One. 2018 May 3;13(5):e0196668. doi: 10.1371/journal.pone.0196668 (PMC5933762; doi:10.1371/journal.pone.0196668)
Supplement: S2 Table — (XLSX) [file pone.0196668.s002.xlsx]

## Sheet: Sheet1
Consumption of the main classes of antibiotics in 2011 and 2014（DDD/100ID）
ATC-3	name	ATC-4	name	ATC-5	name	2011	2014
J01C	penicillins	J01CA	broad-spectrum			1.94363	1.13915
		J01CE	narrow-spectrum			0.72642	0.37317
		J01CF	beta-lactamase-resistant			0.797066	1.29912
		J01CR	combinations with beta-lactamase inhibitors			4.79243	4.22174
J01D	cephalosporins	J01DB	First generation			4.52514	3.34291
		J01DC	Second generation			10.2953	6.53398
		J01DD	Third generation			15.9404	12.7156
		J01DE	Fouth generation			1.26269	0.808668
		J01DI	Other cephalosporins			1.30693	8.60029
		J01DH	Carbapenem	J01DH02	Meropenem	0.982581	1.27041
				J01DH03	Ertpenem	0.0720627	0.410007
				J01DH05	Biapenem	0.154226	0.648009
				J01DH51	Imipenem and Cilastatin	0.706408	0.827935
				J01DH55	Panipenem and Betamipron	0.236988	0.570079
J01M	quinolones	J01MA	Fluoroquinolones	J01MA01	Ofloxacin	0.339017	0.459813
				J01MA02	Ciprofloxacin	0.516353	0.278516
				J01MA03	pefloxacin	0.10528	0
				J01MA04	Enoxacin	0.687299	0.968226
				J01MA06	Norfloxacin	0.208597	0.149552
				J01MA07	Lomefloxacin	0.506799	0.0176262
				J01MA08	fleroxacin	0.192639	0
				J01MA09	Sparfloxacin	0.424724	0.238825
				J01MA10	Rufloxacin	0.0544802	0
				J01MA12	Levofloxacin	4.60376	4.436
				J01MA14	Moxifloxacin	2.07602	1.77238
				J01MA15	Gemifloxacin	0.197675	0
				J01MA16	Gatifloxacin	0.572905	0.0584182
				J01MA18	Pazufloxacin	0.538286	0.225363
		J01MB	Other quinolones	J01MB04	Pipemidic acid	0.593836	1.90168
J01X	Other antibacterial	J01XA	Glycopeptide	J01XA01	Vancomycin	0.488761	0.580751
				J01XA02	Teicoplanin	0.420568	0.508812
