# Supplementary material for: Consumption of antibiotics in Chinese public general tertiary hospitals (2011-2014): Trends, pattern changes and regional differences
Source: PLoS One. 2018 May 3;13(5):e0196668. doi: 10.1371/journal.pone.0196668 (PMC5933762; doi:10.1371/journal.pone.0196668)
Supplement: S4 Table — (XLSX) [file pone.0196668.s004.xlsx]

## Sheet: Sheet1
Consumption of antibiotics in hospitals in different regions in 2014
Region	antibiotic use in hospitals(DDD/100ID)
NC	36.1593
NC	85.0635
NC	46.9338
NC	44.807
NC	38.1616
NC	56.0799
NC	32.2862
NC	37.1332
NC	38.6449
NC	21.6767
NC	66.9759
NC	44.6082
NC	40.1539
NC	49.992
NC	21.0192
NC	52.9265
NC	32.1385
NC	39.2512
NC	45.4026
NC	50.1874
NC	41.588
NC	44.2975
NC	42.8431
NC	49.2383
NC	53.1756
NC	26.7664
NC	41.7713
NC	29.6344
NC	67.7537
NC	46.6887
NC	49.3996
NC	43.3047
NEC	44.3749
NEC	62.2036
NEC	52.6686
NEC	48.0484
NEC	38.0245
NEC	39.4317
NEC	37.0226
NEC	48.0775
NEC	55.6048
NEC	41.0125
NEC	55.2514
NEC	79.8669
EC	50.0476
EC	43.3803
EC	36.6518
EC	45.7641
EC	50.6286
EC	52.0785
EC	50.8857
EC	32.1212
EC	54.2093
EC	39.7444
EC	48.2927
EC	56.7369
EC	49.0716
EC	35.789
EC	54.3148
EC	38.349
EC	43.1913
EC	43.9262
EC	52.3719
EC	53.1054
EC	52.8091
EC	54.3917
EC	38.0915
EC	34.7655
EC	42.7453
EC	39.3288
EC	35.6223
EC	35.7238
EC	81.5044
EC	34.5714
EC	44.9542
CC	58.9565
CC	83.3296
CC	39.5722
CC	46.8213
CC	47.0004
CC	41.4211
CC	45.6873
CC	49.7931
CC	41.3986
CC	61.1005
CC	42.9315
CC	60.5482
CC	72.166
CC	56.8195
CC	63.2657
CC	50.1717
CC	40.1303
CC	43.91
CC	41.7783
CC	39.281
CC	42.8475
CC	45.0683
SC	41.348
SC	51.309
SC	45.5577
SC	50.6861
SC	60.3283
SC	51.3183
SC	40.2457
SC	40.6771
SC	45.8864
SC	51.6564
SC	42.1293
SC	70.555
SC	47.0895
SC	48.7683
SC	51.718
SC	59.5038
SC	42.6742
SC	53.5397
SC	61.7883
SC	67.4007
SC	41.7864
SC	49.0835
SC	50.6321
SC	55.3977
SC	52.1576
SC	46.9065
SC	38.2279
SWC	28.4557
SWC	48.1239
SWC	47.8691
SWC	43.6819
SWC	48.6005
SWC	43.1759
SWC	35.5745
SWC	40.3585
SWC	43.207
SWC	42.1517
SWC	36.3214
NWC	45.8746
NWC	50.2045
NWC	55.8606
NWC	31.5853
NWC	66.113
NWC	38.1947
NWC	78.6062
NWC	38.975
NWC	37.1762
NWC	38.0632
NWC	26.3836
NWC	28.2133
NWC	23.7007
NWC	31.8188
NWC	49.164
NWC	33.9806
